# Supplementary material for: Novel Gene Biomarkers Specific to Human Mesenchymal Stem Cells Isolated from Bone Marrow
Source: Int J Mol Sci. 2024 Nov 6;25(22):11906. doi: 10.3390/ijms252211906 (PMC11593895; doi:10.3390/ijms252211906)
Supplement: Supplementary file 1 [file ijms-25-11906-s001.zip]

Archive with 6 entries (6 files):
- .DS_Store
- ARTICLE_Muntion-et-al_Supplementary-FIGURE-S1.png
- ARTICLE_Muntion-et-al_Supplementary-FIGURE-S2.png
- ARTICLE_Muntion-et-al_Supplementary-TABLE-S1.xlsx
- ARTICLE_Muntion-et-al_Supplementary-TABLE-S2.xlsx
- ARTICLE_Muntion-et-al_Supplementary-TABLE-S3.xlsx
