# Supplementary material for: Novel Gene Biomarkers Specific to Human Mesenchymal Stem Cells Isolated from Bone Marrow
Source: Int J Mol Sci. 2024 Nov 6;25(22):11906. doi: 10.3390/ijms252211906 (PMC11593895; doi:10.3390/ijms252211906)
Supplement: Supplementary file 1 [file ijms-25-11906-s001.zip › ARTICLE_Muntion-et-al_Supplementary-TABLE-S1.xlsx]

## Sheet: SuppTab1 156g cell markers
Number	GeneSYMBOL	CD_name	Membranes_Location	main_CellClass	MSC (stem)	BM-MSC ***	PL-MSC	AD-MSC	FIB	HSC (stem)	monocytes	lymphocytes	endothelial
1	CD34	CD34	M_PlasmaM	HSC	0	0	0	0	0	1	0	0	1		1	over-expressed
2	PTPRC	CD45	M	HSC	0	0	0	0	0	1	1	1	0		0	not expressed
3	HLA-DRA		M	HSC	0	0	0	0	0	1	1	1	0		na	not assigned
4	CD19	CD19	M	B-cells	0	0	0	0	0	1	0	1	0
5	CD79B	CD79	M_PlasmaM & cytos & nucleop	B-cells	0	0	0	0	na	0	0	1	0
6	CD14	CD14	M_vesicl	hematopoietic	0	0	0	na	na	0	1	0	0
7	PECAM1	CD31	M	HSC	0	0	0	0	0	1	1	1	1
8	ITGAM	CD11B		Hemato	0	0		0	0	1	1	1	na
9	ITGAX	CD11C		Hemato	0	0	0	0	0	1	na	na	1
10	CD59	CD59		Hemato	0	0	0	0	na	1	1	1	na
11	NANOG			stemness	0	0	0	na	na	0	0	0	0
12	SOX2			stemness	0	0	0	na	na	0	0	0	0
13	POU5F1			stemness	0	0	0	na	na	0	0	0	0
14	GATA4			Stemness marker ?	0	0	0	na	na	0	0	0	0
15	WNT3A			Stemness marker ?	na	0	na	na	0	na	0	0	0
16	ZFP42			Stemness marker ?	na	0	na	0	0	na	0	0	0
17	TERT			Stemness marker ?	na	0	0	0	0	na	0	0	0
18	MYC			MSC-stem	1	1	1	na	na	0	0	0	0
19	KLF4			MSC-stem	1	1	1	1	na	0	0	0	0
20	TFRC	CD71		MSC	1	1	1	1	na	1	0	0	na
21	LIF			MSC-stem/HSC	1	na	na	na	na	1	1	0	0
22	GDF5			MSC-stem/ HSC-stem	1	na	na	na	na	1	na	na	na
23	THY1	CD90	M & nucleop	MSC/FIB	1	1	1	1	1	0	0	0	0
24	ENG	CD105	M	MSC/FIB	1	1	1	1	1	0	0	0	0
25	NT5E	CD73	M_PlasmaM & cytos & nucleop	FIB/MSC/hemato	1	1	1	1	1	1	0	1	1
26	CD44	CD44	M_PlasmaM+Golgi	FIB/MSC/hemato	1	1	1	1	1	1	0	1	1
27	MCAM	CD146	M_PlasmaM	MSC/endothelial/hemato	1	1	1	1	1	1	0	1	1
28	ALCAM	CD166	M	MSC-PL/AD/hemato	1	1	1	1	1	na	1	1	na
29	NGFR	CD271	M_PlasmaM & nucleop	FIB/endothelial/hemato	0	0	0	na	1	1	1	na	na
30	CEBPA			adipogenic/hemato	na	na	na	na	na	1	1	0	na
31	PDLIM5	CANDIDATE	M_PlasmaM+FA & nucleop	MSC	1	1	1	1	0	0	0	0	na
32	CSRP1			MSC	1	1	1	0	0	0	0	0	0
33	COL4A2	CANDIDATE		MSC	1	1	1	0	0	0	0	0	0
34	COL4A1			MSC	1	1	1	0	0	0	0	0	0
35	SORT1		M_PlasmaM+Golgi & cytos	MSC	1	1	1	0	0	0	0	0	na
36	BAMBI	CANDIDATE	M_nucleoli+vesicl+lipdrop	MSC	1	1	1	1	0	0	0	0	na
37	SLC25A4		M_Mit	MSC	1	1	1	0	0	0	0	0	na
38	ERRFI1			MSC	1	1	1	0	0	0	0	0	na
39	FHL2			MSC	1	1	1	0	0	0	0	0	na
40	TBC1D2			MSC	1	1	1	0	0	0	0	0	na
41	TAGLN	CANDIDATE		MSC	1	1	1	1	0	0	0	0	na
42	TPD52L1		M_PlasmaM+cJunct & cytos	MSC	1	1	0	1	0	0	0	0	na
43	P3H2	CANDIDATE		MSC	1	1	1	0	0	0	0	0	na
44	INHBA			MSC	1	0	1	1	0	0	0	0	na
45	BHLHE41			MSC	1	1	1	0	0	0	0	0	na
46	SFRP4	CANDIDATE		MSC	1	1	1	1	0	0	0	0	na
47	SCUBE3	CANDIDATE	M_PlasmaM	MSC	1	1	1	1	0	0	0	0	na
48	HOXA5			MSC	1	1	1	1	0	0	0	0	na
49	LGALS3BP			MSC	1	1	1	1	0	0	0	0	na
50	MGP	CANDIDATE		MSC	1	1	1	1	0	0	0	0	na
51	COL10A1		M_ER	MSC	1	1	na	na	na	0	0	0	na
52	BDNF		M_Mit & nucleop	MSC	1	na	na	na	na	0	0	0	na
53	ACAN	CANDIDATE		MSC	1	1	0	0	0	0	0	0	na
54	SORBS2			MSC-BM	1	1	0	0	0	0	0	0	na
55	NPR3		M	MSC-BM	1	1	0	0	0	0	0	0	na
56	EYA2			MSC-BM	1	1	0	0	0	0	0	0	na
57	DLX5			MSC-BM	1	1	0	0	0	0	0	0	na
58	BMPR2		M_PlasmaM & cytos & nucleop	MSC-BM	1	1	0	0	0	0	0	0	na
59	NES			MSC-BM/PL	1	1	1	na	na	0	0	0	na
60	CRISPLD1			MSC-BM/PL	1	1	1	0	0	0	na	na	na
61	SPP1			MSC-BM/PL	1	1	1	na	0	0	na	na	na
62	CDX2			MSC-PL	na	na	na	na	na	0	0	0	na
63	PPARG			MSC-AD	1	0	0	1	0	0	0	0	na
64	ADIPOQ			MSC-AD/adipo	1	0	0	1	na	0	0	0	0
65	TFAP2A			MSC-AD	1	0	0	1	na	0	0	0	na
66	SOX9			MSC-AD	1	na	na	1	0	0	0	0	na
67	ITGA11		M	MSC-BM	1	1	na	0	na	0	0	0	0
68	APCDD1		M	MSC-BM/AD	1	1	na	1	na	0	0	0	na
69	SAA2			MSC-BM/AD	1	1	na	1	na	0	0	0	na
70	OMD			MSC-BM/AD	1	1	na	1	na	0	0	0	na
71	CASP3		Apoptosis MARKER	MSC	1	1	na	1	na	0	0	0	na
72	PAX2			MSC	1	1	na	1	na	0	0	0	0
73	PAX3			MSC	1	1	1	1	na	na	0	na	1
74	SNAI2			MSC-BM/PL	1	1	1	na	na	0	0	0	0
75	CDH2	CD325	M_PlasmaM&cJunct	MSC-PL/AD/HSC	1	na	1	1	0	1	0	0	na
76	PLPP4		M_nucleo	MSC-AD/HSC	1	0	0	1	0	1	0	0	na
77	FZD9	CD349	M	MSC-PL/HSC	1	0	1	0	na	1	0	0	na
78	SEL1L3			MSC/HSC	1	1	0	1	0	1	na	na	na
79	KIT	CD117		MSC/HSC	1	na	na	0	0	1	0	0	na
80	FUT4	CD15		MSC-BM/Hemato	1	1	0	0	0	1	1	na	0
81	ITGBL1			MSC/Hemato	1	1	1	0	na	1	1	1	1
82	KDR	CD309	M_PlasmaM	MSC/FIB/Hemato	1	1	na	1	1	1	na	na	1
83	VWF			MSC/HSC	1	1	na	1	na	1	0	0	1
84	NOTCH3		M_PlasmaM, cytos & nucleop	MSC-BM/hemato	1	1	0	0	na	1	0	1	na
85	ERBB2	CD340	M_PlasmaM	MSC/Hemato	1	1	1	na	na	1	1	1	na
86	FABP4			MSC/Hemato	1	0	1	1	na	na	1	1	na
87	NPY		Golgi	MSC/Hemato	1	1	1	0	na	1	na	na	na
88	TWIST1			FIB	0	0	0	0	1	0	na	na	na
89	TWIST2			MSC-PL/FIB	1	na	1	na	1	0	0	0	na
90	CDH1	CD324	M_PlasmaM+cJunct	epithelial/FIB	0	0	0	0	1	0	0	0	1
91	COL1A2			FIB/MSC	1	1	na	na	1	0	0	0	na
92	COL3A1			FIB/MSC	1	1	na	na	1	0	0	0	na
93	ACTA2			FIB/MSC	1	1	1	na	1	0	0	0	0
94	COL1A1			FIB/MSC-BM	1	1	na	na	1	0	0	0	0
95	VIM			MSC/FIB/HSC	1	1	1	na	1	1	na	na	na
96	RUNX2			MSC/FIB/hemato	1	1	na	0	1	0	0	0	0
97	FGF18			MSC-BM/Hemato/FIB	1	1	na	na	1	1	1	1	0
98	GNL3			MSC-BM/Hemato/FIB	1	1	na	na	1	1	na	1	1
99	IL10			MSC-BM/Hemato/FIB	1	1	na	1	1	1	1	1	na
100	IL1B			MSC-BM/Hemato/FIB	1	1	na	1	1	1	1	1	na
101	S100A4		M_PlasmaM	MSC-BM/Hemato/FIB	1	na	na	1	1	1	1	1	na
102	TSLP			FIB/lymph	1	na	na	na	1	0	0	1	na
103	ATL1		M	FIB/endothelial	1	na	na	0	1	0	0	0	1
104	NUDT6			MSC/FIB	1	na	na	na	1	0	0	na	na
105	PDGFRA	CD140 a	M_PlasmaM+cJunct & nucleop	MSC/endothelial/FIB	1	1	na	na	1	0	0	0	1
106	PDGFRB	CD140 b	M_Golgi+vesicl	MSC/endothelial/FIB	1	1	na	na	1	0	0	0	1
107	FGFR2	CD332	M_vesicl	BM-MSC/FIB	1	1	na	na	1	na	na	na	na
108	FGF2			MSC-BM	1	1	0	na	1	0	0	na	na
109	ANXA5			MSC	1	1	1	1	1	na	na	na	na
110	CEMIP			MSC/FIB	1	1	1	1	1	na	na	na	na
111	TNFRSF12A	CD266	M_PlasmaM & cytos	MSC-BM/endothelial	1	1	na	na	na	0	na	na	1
112	TNFRSF11B			MSC-BM	1	1	na	na	na	0	na	na	1
113	PIGS			MSC-BM	1	1	na	na	na	na	na	na	na
114	KITLG			MSC-BM	1	1	na	na	na	na	na	na	na
115	DLX2			MSC-BM	1	1	na	na	na	na	na	1	na
116	PDX1			endothelial	na	na	na	na	na	0	0	0	1
117	KRT18			MSC-PL/endothelial	1	0	1	0	0	0	0	0	1
118	TEK	CD202	M_PlasmaM	MSC/endothelial	1	na	na	na	na	na	na	na	1
119	MLLT11			MSC/endothelial/hemato	1	1	1	1	0	1	1	1	1
120	CD200	CD200	M	MSC/endothelial/hemato	1	1	1	1	0	1	0	1	1
121	PROM1	CD133	M	MSC/endothelial/HSC	1	0	1	0	0	1	0	0	1
122	ANPEP	CD13	M_PlasmaM	MSC/endothelial/hemato	1	1	0	0	na	1	1	0	1
123	ITGA5	CD49e	M	MSC-BM/endothelial/hemato	1	1	0	0	na	1	1	1	1
124	NCAM1	CD56	M_PlasmaM & cytos	MSC-PL/endothelial	1	0	1	0	0	0	0	1	1
125	VCAM1	CD106	M_cJunct	MSC-BM/endothelial/hemato	1	1	0	0	0	0	1	1	1
126	CD226	CD226	M	MSC-PL/endothelial/HSC	1	0	1	0	0	1	1	1	1
127	LEPR	CD295	M_vesicles	MSC-AD/endothelial/HSC	1	1	0	1	0	1	1	1	1
128	CD58	CD58	M	MSC/endothelial/hemato	1	1	0	0	na	1	1	1	1
129	JAG1	CD339	M_PlasmaM+Golgi	MSC-BM/endothelial/lymph	1	1	0	0	na	0	0	1	1
130	MME	CD10	M	MSC-BM/endothelial/lymph	1	1	na	na	na	0	0	1	1
131	SUSD2		M_PlasmaM	MSC-BM/endothelial	1	1	na	na	na	0	0	0	1
132	CD151	CD349	M	MSC/endothelial/HSC	1	1	na	na	na	1	0	0	1
133	LIPE			adipogenic	0	0	0	0	0	0	0	0	0
134	PLIN4		M_PlasmaM+lipdro+vesicl	adipogenic	0	0	0	0	0	0	0	0	0
135	TIMP4			adipogenic	0	0	0	0	0	0	0	0	0
136	SCD		M_ER	adipogenic	0	0	0	0	0	0	0	0	na
137	BMP2			osteogenic	0	0	0	0	0	0	0	0	0
138	BMP4			osteogenic	0	0	0	0	0	0	0	0	0
139	BMP7			osteogenic	0	0	0	0	0	0	0	0	0
140	BMPR1A	CD2921A		osteogenic	0	0	0	0	0	0	0	0	0
141	BMPR1B	CDw293		osteogenic	0	0	0	0	0	1	0	0	0
142	COL2A1			chodrogenic	0	0	0	0	0	0	0	0	0
143	HSPB3			chodrogenic	0	0	0	0	0	0	0	0	0
144	IHH			chodrogenic	0	0	0	0	0	0	0	0	0
145	GAPDH		M_PlasmaM & I_cytos	HouseKeeping	1	1	1	1	1	1	1	1	1
146	ACTB			HouseKeeping	1	1	1	1	1	1	1	1	1
147	ANXA2			HouseKeeping	1	1	1	1	1	1	1	1	1
148	PSMB4			HouseKeeping	1	1	1	1	1	1	1	1	1
149	UBE2D3		M_PlasmaM & cytos	HouseKeeping	1	1	1	1	1	1	1	1	1
150	UBC			HouseKeeping	1	1	1	1	1	1	1	1	1
151	TBP			HouseKeeping	1	1	1	1	1	1	1	1	1
152	RPS10			HouseKeeping	1	1	1	1	1	1	1	1	1
153	RPS18			HouseKeeping	1	1	1	1	1	1	1	1	1
154	B2M		M_PlasmaM+Golgi	HouseKeeping	1	1	1	1	1	1	1	1	1
155	HPRT1			HouseKeeping	1	1	1	1	1	1	1	1	1
156	GUSB			HouseKeeping	1	1	1	1	1	1	1	1	1
		43 CDs/156	M = Located in MEMBRANES		MSC (stem)	BM-MSC ***	PL-MSC	AD-MSC	FIB	HSC (stem)	monocytes	lymphocytes	endothelial
