# Supplementary material for: Novel Gene Biomarkers Specific to Human Mesenchymal Stem Cells Isolated from Bone Marrow
Source: Int J Mol Sci. 2024 Nov 6;25(22):11906. doi: 10.3390/ijms252211906 (PMC11593895; doi:10.3390/ijms252211906)
Supplement: Supplementary file 1 [file ijms-25-11906-s001.zip › ARTICLE_Muntion-et-al_Supplementary-TABLE-S2.xlsx]

## Sheet: SuppTab2 156g map-to-platforms
Number	Dataset 1 Microarrays [16na] 70 samples & 140 genes	Dataset 2 Exon arrays [5na] 15 samples & 151 genes	Dataset 3 RNA-seq [16na] 29 samples & 140 genes
1	ACAN	ACAN	ACAN
2	ACTA2	ACTA2	ACTA2
3	ACTB	ACTB	ACTB
4	[naADIPOQ]	ADIPOQ	[naADIPOQ]
5	ALCAM	ALCAM	ALCAM
6	ANPEP	ANPEP	ANPEP
7	ANXA2	ANXA2	ANXA2
8	ANXA5	ANXA5	ANXA5
9	APCDD1	APCDD1	[xlost_APCDD1]
10	ATL1	ATL1	ATL1
11	B2M	B2M	B2M
12	BAMBI	BAMBI	BAMBI
13	BDNF	BDNF	BDNF
14	BHLHE41	BHLHE41	BHLHE41
15	BMP2	BMP2	BMP2
16	BMP4	BMP4	[xlost_BMP4]
17	BMP7	BMP7	[naBMP7]
18	BMPR1A	BMPR1A	BMPR1A
19	BMPR1B	BMPR1B	BMPR1B
20	BMPR2	BMPR2	BMPR2
21	CASP3	CASP3	CASP3
22	CD14	CD14	CD14
23	CD151	CD151	CD151
24	CD19	CD19	CD19
25	CD200	CD200	CD200
26	CD226	CD226	CD226
27	CD34	CD34	CD34
28	CD44	CD44	CD44
29	CD58	CD58	CD58
30	CD59	CD59	CD59
31	CD79B	CD79B	CD79B
32	CDH1	CDH1	CDH1
33	[naCDH2]	CDH2	[naCDH2]
34	CDX2	CDX2	CDX2
35	[naCEBPA]	CEBPA	CEBPA
36	CEMIP	CEMIP	CEMIP
37	COL10A1	COL10A1	COL10A1
38	COL1A1	COL1A1	[xlost_COL1A1]
39	COL1A2	COL1A2	COL1A2
40	COL2A1	COL2A1	COL2A1
41	[naCOL3A1]	COL3A1	[naCOL3A1]
42	COL4A1	COL4A1	COL4A1
43	COL4A2	COL4A2	COL4A2
44	CRISPLD1	CRISPLD1	CRISPLD1
45	CSRP1	CSRP1	CSRP1
46	DLX2	DLX2	DLX2
47	DLX5	DLX5	DLX5
48	ENG (CD105)	ENG (CD105)	ENG (CD105)
49	ERBB2	ERBB2	ERBB2
50	ERRFI1	ERRFI1	ERRFI1
51	EYA2	EYA2	EYA2
52	FABP4	FABP4	FABP4
53	FGF18	FGF18	FGF18
54	FGF2	FGF2	FGF2
55	FGFR2	FGFR2	FGFR2
56	FHL2	FHL2	FHL2
57	FUT4	[naFUT4]	FUT4
58	FZD9	FZD9	FZD9
59	GAPDH	GAPDH	GAPDH
60	GATA4	GATA4	GATA4
61	GDF5	GDF5	GDF5
62	GNL3	GNL3	GNL3
63	GUSB	GUSB	[xlost_GUSB]
64	[naHLA-DRA]	HLA-DRA	HLA-DRA
65	HOXA5	[naHOXA5]	HOXA5
66	HPRT1	HPRT1	HPRT1
67	HSPB3	HSPB3	HSPB3
68	IHH	IHH	IHH
69	IL10	IL10	IL10
70	IL1B	IL1B	IL1B
71	INHBA	INHBA	INHBA
72	ITGA11	ITGA11	ITGA11
73	ITGA5	ITGA5	[xlost_ITGA5]
74	ITGAM	ITGAM	ITGAM
75	ITGAX	ITGAX	ITGAX
76	ITGBL1	ITGBL1	[xlost_ITGBL1]
77	JAG1	JAG1	JAG1
78	KDR	KDR	KDR
79	KIT	KIT	KIT
80	KITLG	KITLG	KITLG
81	KLF4	KLF4	KLF4
82	KRT18	KRT18	KRT18
83	LEPR	LEPR	LEPR
84	LGALS3BP	LGALS3BP	LGALS3BP
85	LIF	LIF	[xlost_LIF]
86	LIPE	LIPE	LIPE
87	MCAM	MCAM	MCAM
88	MGP	MGP	MGP
89	MLLT11	MLLT11	[naMLLT11]
90	MME	MME	MME
91	MYC	MYC	MYC
92	NANOG	NANOG	NANOG
93	NCAM1	NCAM1	NCAM1
94	NES	NES	NES
95	NGFR	NGFR	NGFR
96	NOTCH3	NOTCH3	NOTCH3
97	NPR3	NPR3	NPR3
98	NPY	NPY	NPY
99	NT5E (CD73)	NT5E (CD73)	NT5E (CD73)
100	NUDT6	NUDT6	NUDT6
101	OMD	OMD	OMD
102	P3H2	P3H2	P3H2
103	PAX2	PAX2	PAX2
104	PAX3	PAX3	PAX3
105	PDGFRA	PDGFRA	PDGFRA
106	PDGFRB	PDGFRB	PDGFRB
107	PDLIM5	PDLIM5	PDLIM5
108	PDX1	PDX1	PDX1
109	[naPECAM1]	PECAM1	[xlost_PECAM1]
110	PIGS	[naPIGS]	PIGS
111	PLIN4	PLIN4	PLIN4
112	[naPLPP4]	PLPP4	[naPLPP4]
113	[naPOU5F1]	POU5F1	POU5F1
114	PPARG	PPARG	PPARG
115	[naPROM1]	PROM1	PROM1
116	PSMB4	PSMB4	PSMB4
117	PTPRC	PTPRC	PTPRC
118	[naRPS10]	RPS10	RPS10
119	[naRPS18]	RPS18	RPS18
120	RUNX2	RUNX2	RUNX2
121	S100A4	S100A4	S100A4
122	[naSAA2]	[naSAA2]	SAA2
123	SCD	SCD	SCD
124	SCUBE3	SCUBE3	SCUBE3
125	SEL1L3	SEL1L3	SEL1L3
126	SFRP4	SFRP4	SFRP4
127	SLC25A4	SLC25A4	SLC25A4
128	SNAI2	SNAI2	SNAI2
129	SORBS2	SORBS2	SORBS2
130	SORT1	SORT1	SORT1
131	SOX2	[naSOX2]	SOX2
132	SOX9	SOX9	SOX9
133	[naSPP1]	SPP1	[naSPP1]
134	SUSD2	SUSD2	SUSD2
135	TAGLN	TAGLN	TAGLN
136	TBC1D2	TBC1D2	TBC1D2
137	TBP	TBP	TBP
138	TEK	TEK	TEK
139	TERT	TERT	TERT
140	TFAP2A	TFAP2A	TFAP2A
141	TFRC	TFRC	TFRC
142	THY1 (CD90)	THY1 (CD90)	THY1 (CD90)
143	TIMP4	TIMP4	TIMP4
144	TNFRSF11B	TNFRSF11B	TNFRSF11B
145	TNFRSF12A	TNFRSF12A	TNFRSF12A
146	TPD52L1	TPD52L1	TPD52L1
147	TSLP	TSLP	TSLP
148	TWIST1	TWIST1	TWIST1
149	[naTWIST2]	TWIST2	TWIST2
150	UBC	UBC	UBC
151	UBE2D3	UBE2D3	UBE2D3
152	VCAM1	VCAM1	VCAM1
153	[naVIM]	VIM	[naVIM]
154	VWF	VWF	VWF
155	[naWNT3A]	WNT3A	WNT3A
156	ZFP42	ZFP42	ZFP42
