# Supplementary material for: Novel Gene Biomarkers Specific to Human Mesenchymal Stem Cells Isolated from Bone Marrow
Source: Int J Mol Sci. 2024 Nov 6;25(22):11906. doi: 10.3390/ijms252211906 (PMC11593895; doi:10.3390/ijms252211906)
Supplement: Supplementary file 1 [file ijms-25-11906-s001.zip › ARTICLE_Muntion-et-al_Supplementary-TABLE-S3.xlsx]

## Sheet: ENG_THY1_NT5E (3g)
Dataset 1: Microarrays (Metanalysis) (N=70)						Dataset 2: Exon Arrays (N=15)						Dataset 3: RNA-seq (N=29)
Cell-types	p-value	Statistic	Expected	Std.dev	AssignedClass	Cell-types	p-value	Statistic	Expected	Std.dev	AssignedClass	Cell-types	p-value	Statistic	Expected	Std.dev	AssignedClass
HSC	1.83316e-12	40.1618	3.13275	5.32832	2	HSC	0.000748473	10.8822	2.98891	2.48587	2	HSC	8.36227e-08	12.541	0.534724	2.29457	2
HSC	1.91824e-12	41.6574	3.39148	5.51138	2	HSC	0.000755152	9.94776	2.49645	2.34857	2	HSC	8.43254e-08	12.3217	0.516361	2.25683	2
HSC	1.93883e-12	38.5931	2.92251	5.13869	2	HSC	0.000764951	10.8035	2.95553	2.47653	2	HSC	8.52856e-08	12.1031	0.505398	2.21802	2
HSC	2.07092e-12	47.0102	4.19403	6.17637	2	MSC	0.00812049	1.79048	0.142299	0.685755	3	HSC	8.78613e-08	7.56108	0.195276	1.41017	2
HSC	2.29376e-12	50.7265	4.89159	6.62566	2	MSC	0.00953421	1.36176	0.0747443	0.549022	3	HSC	8.81193e-08	11.5046	0.456378	2.11538	2
HSC	2.30639e-12	52.4624	5.23828	6.82724	2	MSC	0.0119806	1.33151	0.140555	0.527495	3	HSC	8.99659e-08	11.1695	0.436298	2.05658	2
HSC	2.36754e-12	47.9678	4.383	6.30449	2	MSC	0.0121815	1.99265	0.128789	0.827884	3	HSC	9.20909e-08	8.22041	0.240148	1.53036	2
HSC	2.43364e-12	43.285	3.58613	5.74563	2	MSC	0.0135044	1.80471	0.112776	0.765099	3	HSC	9.28187e-08	5.69213	0.120457	1.06877	2
HSC	2.45542e-12	52.3959	5.23264	6.82722	2	MSC	0.0135815	1.04294	0.140409	0.408538	3	HSC	9.45279e-08	8.14695	0.269943	1.51196	2
HSC	2.48034e-12	48.4684	4.48211	6.36865	2	MSC	0.0173043	1.41014	0.161733	0.590846	3	HSC	9.86405e-08	10.4421	0.406103	1.9293	2
MSC	6.22235e-09	2.20563	0.0481161	0.378941	3	MSC	0.0196787	1.34594	0.0830538	0.612923	3	HSC	1.05468e-07	9.8178	0.381792	1.81831	2
MSC	2.57393e-08	1.77486	0.0260995	0.321101	3	MSC	0.0231654	0.797553	0.0393669	0.380545	3	HSC	1.14948e-07	6.98358	0.203609	1.31055	2
MSC	4.93474e-08	0.488654	0.00798928	0.0901961	3	FIB	0.450479	0.110645	0.0830714	0.221561	1	HSC	1.32307e-07	10.4377	0.555964	1.91987	2
MSC	1.33128e-07	1.36724	0.00758029	0.264223	3	FIB	0.477118	0.102679	0.0884519	0.247915	1	HSC	1.38775e-07	7.35419	0.254964	1.38169	2
MSC	1.52875e-07	1.31355	0.0135181	0.253919	3	FIB	0.706839	-0.0510887	0.266785	0.584141	1	HSC	1.45433e-07	8.72435	0.368776	1.629	2
MSC	6.65124e-07	2.86264	0.0233816	0.587208	3							FIB	1.76563e-05	5.97831	0.473169	1.33097	1
MSC	8.25338e-07	3.3933	0.0433376	0.699063	3							FIB	1.93836e-05	5.76392	0.483222	1.28337	1
MSC	8.84436e-07	3.98644	0.0439817	0.825096	3							FIB	1.98912e-05	5.64461	0.377231	1.28199	1
MSC	1.24982e-06	6.27236	0.110846	1.30869	3							FIB	2.20791e-05	6.50873	0.519022	1.46642	1
MSC	1.539e-06	3.1147	0.0268474	0.661842	3							FIB	2.44867e-05	6.37403	0.4763	1.45247	1
MSC	1.63156e-06	4.95349	0.0620269	1.05113	3							FIB	2.89943e-05	6.62905	0.544041	1.51336	1
MSC	1.69857e-06	6.08157	0.105057	1.28659	3							FIB	3.14878e-05	5.97111	0.462859	1.37659	1
MSC	1.83813e-06	1.39245	0.00496147	0.299746	3							FIB	3.42153e-05	5.89119	0.436231	1.37001	1
MSC	2.10032e-06	0.422301	0.00966377	0.0896803	3							MSC	0.000310294	15.1744	1.62401	3.95927	3
MSC	2.23237e-06	5.84942	0.10227	1.25251	3							MSC	0.000311225	15.4	1.65415	4.01733	3
MSC	2.56671e-06	4.14255	0.042789	0.899217	3							MSC	0.000332621	12.195	1.01369	3.28523	3
MSC	2.61588e-06	6.06585	0.094163	1.31094	3							MSC	0.00034127	16.5654	2.11651	4.25407	3
MSC	2.92666e-06	6.76827	0.127702	1.46539	3							MSC	0.000385742	13.6633	1.33108	3.66721	3
MSC	3.4406e-06	4.68014	0.0600453	1.0273	3							MSC	0.000414308	15.013	1.77504	3.95984	3
MSC	3.70635e-06	5.31349	0.0894933	1.16569	3
MSC	3.89385e-06	5.33424	0.0909129	1.17276	3
MSC	5.07052e-06	3.9258	0.039619	0.880392	3
MSC	5.30425e-06	2.90113	0.024378	0.653156	3
MSC	5.93186e-06	1.08127	0.0291794	0.2402	3
MSC	5.94422e-06	4.73732	0.104571	1.0578	3
MSC	6.02001e-06	3.55633	0.033145	0.804957	3
MSC	8.16029e-06	2.31556	0.0206027	0.532464	3
MSC	9.24511e-06	4.56111	0.0907225	1.0439	3
MSC	9.33349e-06	3.99044	0.0961279	0.909828	3
MSC	1.36409e-05	3.79273	0.0450389	0.893362	3
MSC	2.04064e-05	1.41316	0.00718563	0.342683	3
MSC	2.18929e-05	2.66281	0.0270114	0.644996	3
MSC	2.6497e-05	1.41222	0.00742318	0.347549	3
MSC	2.86397e-05	2.79404	0.0319754	0.686441	3
MSC	2.94321e-05	2.79795	0.0310309	0.688747	3
MSC	5.06578e-05	1.91637	0.03676	0.48351	3
MSC	5.34786e-05	1.87656	0.0180086	0.479721	3
MSC	7.45857e-05	2.35673	0.0505414	0.6081	3
MSC	0.000207221	1.26848	0.0291786	0.351007	3
MSC	0.00025027	1.40006	0.0159855	0.39767	3
MSC	0.000942776	0.309757	0.0112124	0.0960663	3
FIB	0.00446149	0.640433	0.110647	0.202596	1
MSC	0.0533591	0.269143	0.0146381	0.157772	3
FIB	0.0654463	0.488863	0.0930025	0.262056	1
FIB	0.11055	0.471902	0.103668	0.300942	1
FIB	0.674682	-0.20324	0.160217	0.802545	1
FIB	0.679354	-0.225028	0.208879	0.931345	1
FIB	0.700657	-0.29072	0.212098	0.955402	1
FIB	0.705573	-0.310425	0.220581	0.982442	1
MSC	0.723913	-0.0406309	0.00503588	0.0768149	3
FIB	0.738242	-0.362147	0.175983	0.84355	1
FIB	0.744879	-0.425605	0.246413	1.02059	1
FIB	0.79889	-0.650637	0.207226	1.02412	1
FIB	0.811863	-0.720447	0.213964	1.05609	1
MSC	0.999841	-0.59276	0.0108062	0.167663	3
MSC	0.999991	-0.778776	0.00209892	0.181718	3
MSC	0.999993	-0.649916	0.0103173	0.152479	3
MSC	0.999995	-0.764221	0.00593449	0.173656	3
MSC	0.999997	-1.23876	0.011893	0.276595	3
MSC	0.999999	-1.43384	0.00897163	0.298592	3

## Sheet: TAGLN_COL4A1&2_SCUBE3 (4g)
Dataset 1: Microarrays (Metanalysis) (N=70)						Dataset 2: Exon Arrays (N=15)						Dataset 3: RNA-seq (N=29)
Cell-types	p-value	Statistic	Expected	Std.dev	AssignedClass	Cell-types	p-value	Statistic	Expected	Std.dev	AssignedClass	Cell-types	p-value	Statistic	Expected	Std.dev	AssignedClass
MSC	2.26624e-14	12.3041	0.139749	1.6123	3	MSC	0.000158717	7.4383	0.619485	1.89378	3	HSC	5.85876e-07	0.811172	0.00911692	0.16502	2
MSC	2.37696e-14	11.5486	0.116884	1.51644	3	MSC	0.000190751	4.43505	0.207945	1.18988	3	HSC	1.76125e-06	6.85368	0.214704	1.43151	2
MSC	2.41502e-14	11.235	0.10886	1.47631	3	MSC	0.000196093	6.31501	0.423344	1.66183	3	HSC	1.80027e-06	8.29917	0.318475	1.7225	2
MSC	2.41509e-14	11.3338	0.11124	1.4891	3	MSC	0.000198184	3.69612	0.169986	0.995382	3	HSC	1.82901e-06	12.6987	0.735152	2.58397	2
MSC	2.42669e-14	11.5929	0.120224	1.52242	3	MSC	0.000199566	3.80066	0.156796	1.02915	3	HSC	1.92584e-06	5.81152	0.155419	1.22447	2
MSC	2.44736e-14	9.33193	0.078281	1.22814	3	MSC	0.000200206	4.85791	0.284255	1.29206	3	HSC	2.04628e-06	9.47334	0.408573	1.96777	2
MSC	2.48378e-14	8.05032	0.0534783	1.06161	3	MSC	0.000253749	4.65575	0.29516	1.25421	3	HSC	2.05192e-06	6.43623	0.187018	1.35674	2
HSC	2.52297e-14	39.5897	2.31092	4.95023	2	MSC	0.000293556	4.46552	0.340332	1.20005	3	HSC	2.11157e-06	7.50885	0.256111	1.57665	2
MSC	2.53142e-14	11.9439	0.118841	1.57034	3	HSC	0.00180998	7.74987	1.43039	2.17201	2	HSC	2.12529e-06	14.6642	1.0749	2.955	2
MSC	2.57948e-14	9.82908	0.088907	1.29389	3	HSC	0.00209954	8.92889	1.89463	2.45712	2	HSC	2.24411e-06	11.1836	0.56357	2.31505	2
MSC	2.62516e-14	11.071	0.112757	1.45614	3	HSC	0.00233019	10.0101	2.3935	2.69175	2	HSC	2.25649e-06	12.523	0.778276	2.56085	2
MSC	2.64507e-14	10.1587	0.0883147	1.33833	3	FIB	0.00975822	2.02058	0.320965	0.727727	1	HSC	2.3596e-06	8.38107	0.324323	1.76031	2
MSC	2.69502e-14	11.8019	0.113798	1.55384	3	FIB	0.0107143	2.33352	0.445154	0.820907	1	HSC	3.84759e-06	3.07829	0.0777697	0.670733	2
MSC	2.71742e-14	10.864	0.0982903	1.43141	3	FIB	0.0140992	2.59755	0.515453	0.948774	1	MSC	1.27291e-05	21.7521	2.59865	4.54876	3
MSC	2.71947e-14	9.84715	0.0821034	1.29838	3	MSC	0.999849	-0.967375	0.0802115	0.289838	3	HSC	1.64821e-05	2.10303	0.0718903	0.4892	2
MSC	2.72852e-14	10.4046	0.09884	1.37036	3							MSC	2.17624e-05	22.0505	2.44159	4.7968	3
HSC	2.76343e-14	49.1047	3.62802	6.04838	2							MSC	2.21637e-05	22.7101	2.58648	4.9278	3
MSC	2.77115e-14	9.51706	0.0762955	1.25568	3							MSC	2.26564e-05	22.555	2.55019	4.90485	3
HSC	2.84301e-14	42.893	2.70516	5.3476	2							MSC	2.39621e-05	22.0217	2.42295	4.82073	3
HSC	2.87015e-14	49.1068	3.63058	6.0523	2							FIB	2.9937e-05	0.985369	0.0988765	0.220888	1
MSC	2.88212e-14	9.10394	0.067782	1.20268	3							MSC	3.60625e-05	24.5364	3.02705	5.41911	3
HSC	2.89318e-14	49.4853	3.6963	6.09477	2							FIB	9.01583e-05	2.04586	0.178391	0.498643	1
HSC	2.9138e-14	41.5678	2.55071	5.19404	2							FIB	0.000129251	2.0552	0.158664	0.519075	1
MSC	2.95949e-14	11.7535	0.110889	1.55031	3							FIB	0.000679956	3.51158	0.30402	1.00141	1
MSC	3.0203e-14	9.69198	0.0748138	1.28106	3							FIB	0.00137312	2.83586	0.186844	0.884539	1
MSC	3.06929e-14	11.4717	0.104502	1.5146	3							FIB	0.00208584	3.51199	0.315279	1.11583	1
MSC	3.1285e-14	10.388	0.0858166	1.37315	3							FIB	0.0023773	2.63791	0.172719	0.873187	1
MSC	3.17395e-14	10.3081	0.0843972	1.36304	3							FIB	0.00245317	4.21807	0.424243	1.34862	1
MSC	3.38395e-14	6.2248	0.0446264	0.824871	3							HSC	0.326426	0.144924	0.062022	0.184306	2
HSC	3.45976e-14	51.807	3.94071	6.39122	2
MSC	3.47307e-14	4.31555	0.0164685	0.574062	3
HSC	3.6861e-14	48.6593	3.4822	6.03885	2
HSC	3.86648e-14	50.6257	3.75316	6.27075	2
MSC	3.8928e-14	8.46854	0.0570023	1.12546	3
HSC	4.18332e-14	48.5616	3.48308	6.03912	2
MSC	4.47151e-14	5.40572	0.0322609	0.720723	3
MSC	4.50725e-14	10.9261	0.110565	1.45085	3
MSC	4.62079e-14	9.88503	0.0890548	1.31466	3
MSC	4.64674e-14	8.66346	0.0641376	1.15418	3
MSC	4.89564e-14	9.59988	0.0847278	1.27829	3
MSC	5.69152e-14	3.68802	0.0121578	0.495148	3
MSC	5.74011e-14	8.90191	0.0731037	1.18944	3
MSC	7.16971e-14	9.82853	0.0924782	1.3169	3
MSC	7.23423e-14	4.40314	0.0179661	0.593236	3
MSC	7.99778e-14	4.6292	0.0203829	0.624619	3
MSC	8.02842e-14	8.49515	0.0751916	1.14121	3
MSC	8.93255e-14	3.81304	0.0136113	0.515955	3
MSC	9.2101e-14	7.10408	0.0546441	0.957832	3
MSC	9.74178e-14	7.02552	0.0491533	0.94887	3
MSC	1.07302e-13	6.63427	0.044261	0.897899	3
MSC	1.38165e-13	4.97983	0.028337	0.67778	3
MSC	3.92866e-13	3.81471	0.0193133	0.529815	3
MSC	5.84213e-13	3.44217	0.0193544	0.481473	3
MSC	5.89217e-12	4.54102	0.0543143	0.66148	3
MSC	5.91537e-12	2.27136	0.0142133	0.332801	3
MSC	1.1009e-10	2.26274	0.0196748	0.35343	3
FIB	3.0365e-10	2.51814	0.0963565	0.391335	1
FIB	4.28901e-10	2.05215	0.0942075	0.319203	1
FIB	9.52569e-10	1.59385	0.0759783	0.252739	1
FIB	2.1149e-09	6.79289	0.425282	1.08386	1
FIB	1.32234e-08	11.3544	0.797049	1.89761	1
FIB	1.8534e-08	13.5194	1.13341	2.25025	1
FIB	4.82238e-08	5.70154	0.179788	1.03534	1
FIB	5.7999e-08	5.58777	0.173001	1.02171	1
FIB	1.08457e-07	12.5406	0.860065	2.25309	1
FIB	1.23625e-07	12.6089	0.874525	2.2742	1
MSC	1.49939e-07	0.583691	0.00640407	0.112674	3
FIB	1.50005e-07	13.0116	0.939354	2.35627	1
MSC	0.000547638	0.404969	0.0137678	0.119823	3
MSC	1	-1.90307	0.0194512	0.276818	3

## Sheet: 1. TAGLN
Dataset 1: Microarrays (Metanalysis) (N=70)						Dataset 2: Exon Arrays (N=15)						Dataset 3: RNA-seq (N=29)
Cell-types	p-value	Statistic	Expected	Std.dev	AssignedClass	Cell-types	p-value	Statistic	Expected	Std.dev	AssignedClass	Cell-types	p-value	Statistic	Expected	Std.dev	AssignedClass
HSC	5.67186e-15	45.927	2.91268	5.56949	2	MSC	0.000322909	2.2309	0.0585459	0.636755	3	HSC	5.05348e-07	2.60901	0.0255714	0.528359	2
HSC	5.90586e-15	48.2129	3.20985	5.83088	2	MSC	0.00033889	3.00924	0.106525	0.854139	3	HSC	6.0594e-07	6.0229	0.136275	1.21282	2
HSC	5.97208e-15	48.9415	3.30758	5.9137	2	MSC	0.000341764	3.19453	0.120047	0.905298	3	HSC	6.10675e-07	13.3298	0.667495	2.60962	2
HSC	6.30084e-15	53.9472	4.01878	6.47597	2	MSC	0.000347124	5.11562	0.307845	1.41745	3	HSC	6.17487e-07	6.57208	0.162259	1.32163	2
HSC	6.33458e-15	54.8545	4.15509	6.57655	2	MSC	0.000348459	3.80588	0.17039	1.07217	3	HSC	6.2647e-07	12.5455	0.591263	2.46628	2
HSC	6.34764e-15	55.2852	4.2206	6.62415	2	MSC	0.000348994	3.88408	0.177465	1.09328	3	HSC	6.28263e-07	7.17068	0.193163	1.4397	2
HSC	6.35271e-15	55.4724	4.24923	6.6448	2	MSC	0.000349437	3.9592	0.184396	1.1135	3	HSC	6.36208e-07	7.70614	0.223089	1.5448	2
HSC	6.35918e-15	55.7339	4.28939	6.67363	2	MSC	0.000349958	4.70216	0.260095	1.31049	3	HSC	6.4006e-07	8.0175	0.24148	1.60568	2
HSC	6.3678e-15	56.1399	4.35211	6.71831	2	MSC	0.000350084	4.10191	0.197929	1.15178	3	HSC	6.42485e-07	11.4049	0.48864	2.25447	2
HSC	6.38465e-15	58.084	4.65876	6.93104	2	HSC	0.000577119	10.6192	2.20532	2.58892	2	HSC	6.45804e-07	8.61383	0.278738	1.72176	2
MSC	1.04693e-12	0.742582	0.000501314	0.105588	3	HSC	0.000609234	12.0882	2.85764	2.85375	2	HSC	6.46674e-07	8.73096	0.28637	1.74447	2
MSC	1.14206e-12	3.1355	0.00893786	0.445637	3	HSC	0.000612209	12.5426	3.07654	2.92783	2	HSC	6.47741e-07	8.89365	0.297142	1.77597	2
MSC	1.18247e-12	4.40322	0.0176263	0.625523	3	FIB	0.0329084	0.321145	0.0150806	0.166369	1	HSC	6.50222e-07	9.4938	0.338598	1.89169	2
MSC	1.18682e-12	4.5563	0.0188732	0.647227	3	FIB	0.0402662	0.672354	0.0661014	0.346904	1	HSC	6.5044e-07	10.053	0.379662	1.99879	2
MSC	1.18848e-12	4.61564	0.019368	0.65564	3	FIB	0.0605816	1.48239	0.32132	0.749119	1	HSC	6.50453e-07	9.62314	0.347887	1.91653	2
MSC	1.19367e-12	4.80653	0.0210031	0.682696	3							MSC	1.72501e-05	19.8985	1.74966	4.38216	3
MSC	1.21288e-12	5.58542	0.0283617	0.793013	3							MSC	2.02556e-05	23.6346	2.46835	5.15677	3
MSC	1.21401e-12	5.63587	0.0288764	0.800155	3							MSC	2.08948e-05	24.4447	2.64047	5.32153	3
MSC	1.21693e-12	5.76893	0.030256	0.818986	3							MSC	2.30908e-05	27.3383	3.3026	5.89956	3
MSC	1.21815e-12	5.82579	0.0308553	0.82703	3							MSC	2.31689e-05	27.4458	3.32862	5.9207	3
MSC	1.21913e-12	5.87212	0.031348	0.833586	3							MSC	2.33596e-05	27.71	3.393	5.97254	3
MSC	1.22413e-12	6.11866	0.0340356	0.868459	3							FIB	0.000870109	0.908254	0.0167646	0.284701	1
MSC	1.22622e-12	6.22722	0.035254	0.88381	3							FIB	0.00101864	1.71455	0.0597418	0.536448	1
MSC	1.22642e-12	6.23768	0.0353725	0.885289	3							FIB	0.00108213	2.04323	0.0848426	0.638594	1
MSC	1.22699e-12	6.26764	0.0357132	0.889525	3							FIB	0.0011974	2.62119	0.13963	0.817291	1
MSC	1.22711e-12	6.27431	0.0357892	0.890468	3							FIB	0.00132808	3.25385	0.215166	1.01122	1
MSC	1.22713e-12	6.27521	0.0357995	0.890596	3							FIB	0.00140621	3.62365	0.266853	1.1236	1
MSC	1.22777e-12	6.30956	0.0361926	0.895452	3							FIB	0.00160024	4.52573	0.416253	1.39409	1
MSC	1.23415e-12	6.67497	0.040506	0.947093	3							FIB	0.00170624	5.01455	0.511028	1.53814	1
MSC	1.23482e-12	6.71593	0.0410046	0.952878	3
MSC	1.23506e-12	6.73109	0.0411899	0.955019	3
MSC	1.23521e-12	6.74046	0.0413047	0.956343	3
MSC	1.2354e-12	6.75205	0.0414468	0.95798	3
MSC	1.23656e-12	6.82587	0.0423581	0.968407	3
MSC	1.23756e-12	6.89049	0.0431639	0.977533	3
MSC	1.23759e-12	6.89286	0.0431935	0.977867	3
MSC	1.24069e-12	7.10616	0.0459082	1.00798	3
MSC	1.24148e-12	7.16383	0.0466564	1.01612	3
MSC	1.24191e-12	7.19548	0.0470695	1.02059	3
MSC	1.24238e-12	7.23112	0.047537	1.02562	3
MSC	1.24349e-12	7.31725	0.0486762	1.03777	3
MSC	1.24436e-12	7.38699	0.0496085	1.04761	3
MSC	1.24608e-12	7.53238	0.0515804	1.06811	3
MSC	1.24887e-12	7.79706	0.055269	1.10543	3
MSC	1.24906e-12	7.81583	0.0555356	1.10807	3
MSC	1.2495e-12	7.86234	0.0561984	1.11463	3
MSC	1.2502e-12	7.93897	0.0572993	1.12543	3
MSC	1.25067e-12	7.99291	0.0580805	1.13302	3
MSC	1.25083e-12	8.01147	0.0583506	1.13564	3
MSC	1.2525e-12	8.22455	0.0614957	1.16565	3
MSC	1.25299e-12	8.29514	0.0625559	1.17559	3
MSC	1.25302e-12	8.2994	0.0626201	1.17618	3
MSC	1.25391e-12	8.43936	0.0647499	1.19588	3
MSC	1.25396e-12	8.44869	0.0648932	1.1972	3
MSC	1.25458e-12	8.56133	0.066635	1.21304	3
MSC	1.25525e-12	8.70524	0.0688941	1.23329	3
MSC	1.25546e-12	8.75668	0.0697107	1.24052	3
MSC	1.25582e-12	8.85589	0.0712993	1.25447	3
MSC	1.25667e-12	9.52072	0.0824063	1.34784	3
FIB	8.58078e-06	3.3772	0.0964363	0.763157	1
FIB	8.82751e-06	3.56805	0.107644	0.806123	1
FIB	1.00491e-05	4.46178	0.168323	1.00696	1
FIB	1.00903e-05	4.49063	0.170506	1.01343	1
FIB	1.7853e-05	8.93386	0.674845	1.998	1
FIB	1.88927e-05	9.43056	0.751972	2.10614	1
FIB	2.05573e-05	10.1953	0.878878	2.27168	1
FIB	0.999995	-0.109647	0.000101653	0.0248195	1
FIB	0.999996	-1.51975	0.0195286	0.343891	1
FIB	0.999996	-1.64647	0.0229209	0.372542	1
FIB	0.999996	-1.92546	0.0313468	0.435603	1

## Sheet: 2. COL4A1
Dataset 1: Microarrays (Metanalysis) (N=70)						Dataset 2: Exon Arrays (N=15)						Dataset 3: RNA-seq (N=29)
Cell-types	p-value	Statistic	Expected	Std.dev	AssignedClass	Cell-types	p-value	Statistic	Expected	Std.dev	AssignedClass	Cell-types	p-value	Statistic	Expected	Std.dev	AssignedClass
MSC	1.29522e-14	0.292514	5.79599e-05	0.0383937	3	MSC	0.000329158	2.4835	0.0614524	0.711035	3	HSC	4.60608e-06	0.0366342	5.69421e-06	0.00825917	2
MSC	1.33355e-14	1.07176	0.000778095	0.140669	3	MSC	0.000330405	7.7254	0.594637	2.09399	3	HSC	5.07485e-06	1.21694	0.00628347	0.274279	2
MSC	1.38349e-14	2.1548	0.00314522	0.282786	3	MSC	0.00033098	7.70167	0.590989	2.08839	3	HSC	5.2317e-06	19.218	1.56703	4.00487	2
MSC	1.39657e-14	2.45474	0.00408175	0.322135	3	MSC	0.000340207	7.28566	0.528868	1.98884	3	HSC	5.2317e-06	19.218	1.56703	4.00487	2
MSC	1.40201e-14	2.58174	0.00451502	0.338794	3	MSC	0.000351899	3.77221	0.141776	1.07153	3	HSC	5.2957e-06	1.78588	0.0135321	0.402373	2
MSC	1.43246e-14	3.32376	0.00748335	0.436107	3	MSC	0.000355614	4.09899	0.167403	1.1614	3	HSC	6.34758e-06	4.78239	0.0970398	1.07332	2
MSC	1.43657e-14	3.42841	0.007962	0.449828	3	MSC	0.000358285	4.40753	0.193553	1.24558	3	HSC	6.7005e-06	6.02435	0.153986	1.34844	2
MSC	1.44241e-14	3.57903	0.00867691	0.469574	3	MSC	0.000359392	5.82218	0.337739	1.62151	3	HSC	6.85761e-06	6.66668	0.188573	1.48978	2
MSC	1.45932e-14	4.0307	0.0110051	0.528776	3	HSC	0.00383208	7.77332	1.43223	2.37804	2	HSC	6.86336e-06	6.69174	0.189993	1.49528	2
MSC	1.47077e-14	4.35156	0.012827	0.570821	3	HSC	0.00410682	8.3547	1.65447	2.53493	2	HSC	7.10685e-06	7.91822	0.266021	1.76296	2
MSC	1.47256e-14	4.40281	0.0131309	0.577535	3	HSC	0.00489639	10.0525	2.39523	2.96442	2	HSC	7.21819e-06	12.808	0.69602	2.79263	2
MSC	1.50009e-14	5.24408	0.0186283	0.687712	3	FIB	0.0125174	1.8146	0.235047	0.704887	1	HSC	7.25797e-06	9.02449	0.345546	2.00164	2
MSC	1.50717e-14	15.9679	0.172715	2.07894	3	FIB	0.0153068	2.38145	0.40483	0.914229	1	HSC	7.32921e-06	11.588	0.569742	2.54243	2
MSC	1.5101e-14	5.57931	0.0210861	0.731591	3	FIB	0.0195987	3.16279	0.714057	1.18749	1	HSC	7.34809e-06	11.0499	0.51806	2.43051	2
MSC	1.53027e-14	15.1352	0.15517	1.97216	3	MSC	0.99985	-3.15038	0.0988863	0.898676	3	MSC	0.000101333	18.862	1.75759	4.60332	3
MSC	1.53893e-14	14.7818	0.148009	1.92676	3							MSC	0.000116259	21.8778	2.36453	5.30138	3
MSC	1.54433e-14	14.546	0.143324	1.89644	3							MSC	0.000117307	22.0872	2.41003	5.34925	3
MSC	1.54492e-14	14.5193	0.142799	1.89301	3							MSC	0.000118611	22.3474	2.46715	5.40861	3
MSC	1.54696e-14	14.4258	0.140966	1.88098	3							MSC	0.000119822	22.589	2.52078	5.4636	3
MSC	1.54915e-14	14.3231	0.138966	1.86777	3							MSC	0.00014209	27.0645	3.6186	6.46016	3
MSC	1.55073e-14	14.2467	0.137488	1.85794	3							FIB	0.00231152	0.312666	0.00226705	0.109597	1
MSC	1.5514e-14	14.2144	0.136864	1.85378	3							FIB	0.00301359	1.71883	0.0685114	0.600923	1
MSC	1.55867e-14	13.8376	0.129704	1.80524	3							FIB	0.00303224	1.75397	0.0713419	0.613142	1
MSC	1.56093e-14	13.711	0.127342	1.78893	3							FIB	0.00351387	2.63203	0.16065	0.916845	1
MSC	1.56373e-14	13.5462	0.1243	1.76768	3							FIB	0.00356532	2.72294	0.171939	0.948087	1
MSC	1.56779e-14	13.2899	0.119641	1.73462	3							FIB	0.00380752	3.14472	0.229331	1.09245	1
MSC	1.56845e-14	13.2456	0.118845	1.72891	3							FIB	0.00435861	4.07451	0.38499	1.40663	1
MSC	1.56959e-14	8.30921	0.0467687	1.08825	3							FIB	0.00450441	4.31537	0.431852	1.48696	1
MSC	1.57558e-14	12.7062	0.109362	1.65924	3							HSC	0.999996	-2.1853	0.020262	0.492212	2
MSC	1.57708e-14	12.5738	0.107095	1.64213	3
MSC	1.5806e-14	12.2143	0.101058	1.59562	3
MSC	1.5812e-14	12.1446	0.099909	1.58661	3
MSC	1.58134e-14	9.35457	0.0592765	1.22444	3
MSC	1.58245e-14	11.9861	0.0973177	1.56609	3
MSC	1.58471e-14	11.6285	0.091598	1.51978	3
MSC	1.58505e-14	9.92207	0.0666867	1.29827	3
MSC	1.58546e-14	10.0101	0.0678759	1.30972	3
MSC	1.58567e-14	11.4238	0.0884006	1.49324	3
MSC	1.58593e-14	11.3554	0.087346	1.48438	3
MSC	1.58618e-14	11.284	0.0862512	1.47512	3
MSC	1.58658e-14	11.1414	0.084085	1.45663	3
MSC	1.58666e-14	11.1039	0.0835188	1.45176	3
MSC	1.58678e-14	10.4439	0.0738859	1.36609	3
MSC	1.58687e-14	10.9852	0.0817435	1.43636	3
MSC	1.58703e-14	10.8259	0.0793897	1.41569	3
MSC	1.58704e-14	10.8086	0.0791367	1.41345	3
HSC	1.4276e-12	34.6792	1.77808	4.71048	2
HSC	1.5393e-12	36.7273	1.99429	4.98029	2
HSC	1.68875e-12	39.4479	2.3007	5.33644	2
HSC	1.90643e-12	43.4627	2.79284	5.85688	2
HSC	1.96623e-12	44.597	2.94052	6.00274	2
HSC	2.02607e-12	45.7544	3.09511	6.15099	2
HSC	2.06999e-12	46.6218	3.21359	6.26172	2
HSC	2.0908e-12	47.039	3.27136	6.31486	2
HSC	2.10324e-12	47.2906	3.30645	6.34686	2
HSC	2.12986e-12	47.8345	3.38294	6.41596	2
FIB	1.24342e-09	4.52955	0.0805482	0.746186	1
FIB	1.36328e-09	5.27151	0.109098	0.86803	1
FIB	1.59428e-09	6.58416	0.170195	1.08315	1
FIB	1.63507e-09	6.80247	0.181669	1.11887	1
FIB	1.66341e-09	6.95204	0.189745	1.14332	1
FIB	3.20163e-09	13.5042	0.715955	2.20265	1
FIB	3.73545e-09	15.3954	0.930529	2.50259	1
FIB	3.90568e-09	15.98	1.00254	2.59464	1
FIB	3.98398e-09	16.2468	1.03629	2.63654	1
FIB	5.32795e-09	20.7815	1.69551	3.33674	1
FIB	5.77378e-09	22.3607	1.96298	3.57461	1
MSC	1	-2.11059	0.00301747	0.276986	3
MSC	1	-1.03309	0.00072296	0.135594	3
MSC	1	-5.01473	0.0170345	0.657683	3

## Sheet: 3. COL4A2
Dataset 1: Microarrays (Metanalysis) (N=70)						Dataset 2: Exon Arrays (N=15)						Dataset 3: RNA-seq (N=29)
Cell-types	p-value	Statistic	Expected	Std.dev	AssignedClass	Cell-types	p-value	Statistic	Expected	Std.dev	AssignedClass	Cell-types	p-value	Statistic	Expected	Std.dev	AssignedClass
MSC	8.02264e-14	0.119754	1.03826e-05	0.0162293	3	MSC	0.000391412	8.22205	0.704878	2.23805	3	HSC	1.57631e-06	0.0638882	1.5373e-05	0.0137048	2
MSC	8.54967e-14	1.86879	0.00252844	0.253234	3	MSC	0.000391824	1.85923	0.0360429	0.542856	3	HSC	1.67696e-06	20.3818	1.56459	4.04856	2
MSC	8.67898e-14	2.3347	0.00394633	0.316347	3	MSC	0.000420987	7.30685	0.556691	2.02184	3	HSC	1.67992e-06	0.84317	0.00267762	0.180848	2
MSC	8.7681e-14	2.66716	0.00515024	0.361374	3	MSC	0.000423766	7.20095	0.540671	1.99602	3	HSC	1.79062e-06	1.69139	0.0107747	0.362646	2
MSC	8.79104e-14	2.75443	0.00549278	0.373192	3	MSC	0.000426548	3.11615	0.101249	0.904027	3	HSC	2.11074e-06	17.2624	1.12233	3.50858	2
MSC	8.797e-14	2.77724	0.00558416	0.376282	3	MSC	0.000428944	3.22678	0.108566	0.935442	3	HSC	2.3474e-06	6.92295	0.18051	1.4728	2
MSC	8.89122e-14	3.14449	0.00715866	0.426009	3	MSC	0.000430353	3.29452	0.113172	0.954646	3	HSC	2.37432e-06	7.29892	0.200648	1.55133	2
MSC	8.94279e-14	3.35154	0.00813242	0.454038	3	MSC	0.000440773	6.36768	0.422782	1.78749	3	HSC	2.37944e-06	14.4795	0.789637	2.99223	2
MSC	8.96256e-14	3.43214	0.00852824	0.464948	3	HSC	0.00261781	7.79036	1.35433	2.30503	2	HSC	2.44982e-06	8.61236	0.279359	1.8238	2
MSC	9.19716e-14	4.45171	0.0143478	0.602905	3	HSC	0.00300051	8.99077	1.80386	2.61559	2	HSC	2.45835e-06	13.1111	0.647435	2.72829	2
MSC	9.35314e-14	5.2156	0.0196942	0.706183	3	HSC	0.00385084	11.995	3.21075	3.29629	2	HSC	2.47614e-06	9.27309	0.323867	1.95963	2
MSC	9.43607e-14	5.66241	0.0232131	0.766555	3	FIB	0.0212831	1.64883	0.233125	0.698097	1	HSC	2.48062e-06	9.41185	0.333633	1.98804	2
MSC	9.52268e-14	15.2299	0.167929	2.04776	3	FIB	0.0238342	1.9465	0.3249	0.818863	1	HSC	2.50244e-06	11.49	0.497233	2.40828	2
MSC	9.60159e-14	14.7227	0.156931	1.9806	3	FIB	0.0252281	2.10189	0.378844	0.880871	1	HSC	2.50499e-06	10.8581	0.444046	2.2816	2
MSC	9.62579e-14	14.5546	0.153366	1.95831	3	MSC	0.999776	-2.23179	0.0519353	0.650623	3	MSC	0.000241708	18.1626	1.78995	4.69159	3
MSC	9.63337e-14	14.5004	0.152227	1.95113	3							MSC	0.000245211	18.4567	1.8484	4.76438	3
MSC	9.65505e-14	14.3413	0.148903	1.93002	3							MSC	0.000250556	18.903	1.93886	4.87452	3
MSC	9.66289e-14	7.12982	0.0368033	0.964593	3							MSC	0.000251161	18.9533	1.94921	4.88692	3
MSC	9.6688e-14	14.2367	0.146741	1.91615	3							MSC	0.00026515	20.108	2.19394	5.17006	3
MSC	9.70541e-14	13.9426	0.140741	1.8771	3							MSC	0.000307091	23.4998	2.9965	5.98588	3
MSC	9.70554e-14	7.47371	0.0404392	1.01095	3							FIB	0.000671911	1.88887	0.0604459	0.570233	1
MSC	9.71151e-14	13.891	0.139701	1.87024	3							FIB	0.000762774	2.67503	0.121233	0.805671	1
MSC	9.72074e-14	13.8114	0.138104	1.85966	3							FIB	0.000806964	3.04447	0.157032	0.915667	1
MSC	9.72255e-14	13.7956	0.137788	1.85756	3							FIB	0.000865179	3.52124	0.210065	1.05687	1
MSC	9.73099e-14	13.7207	0.136295	1.8476	3							FIB	0.000891667	3.73507	0.236353	1.1199	1
MSC	9.76672e-14	13.3806	0.129622	1.80237	3							FIB	0.00101164	4.68681	0.37215	1.39778	1
MSC	9.77416e-14	13.3043	0.128149	1.79222	3							FIB	0.00112689	5.58892	0.529198	1.65644	1
MSC	9.78111e-14	13.231	0.12674	1.78246	3							FIB	0.00113001	5.61337	0.533839	1.66338	1
MSC	9.79107e-14	8.29991	0.0498743	1.12221	3							HSC	0.999999	-2.18845	0.0180382	0.469065	2
MSC	9.7919e-14	8.30931	0.0499873	1.12347	3
MSC	9.81804e-14	8.62488	0.0538562	1.16593	3
MSC	9.83347e-14	12.59	0.114759	1.69708	3
MSC	9.85044e-14	12.3293	0.110055	1.6623	3
MSC	9.87796e-14	11.7788	0.100445	1.58879	3
MSC	9.88165e-14	9.74757	0.0687896	1.31677	3
MSC	9.88778e-14	11.4935	0.0956388	1.55066	3
MSC	9.89481e-14	10.2359	0.075854	1.38227	3
MSC	9.8961e-14	11.1159	0.0894577	1.50015	3
MSC	9.89634e-14	11.0998	0.0891992	1.498	3
MSC	9.89762e-14	10.9974	0.0875611	1.4843	3
MSC	9.89766e-14	10.9929	0.0874887	1.48369	3
MSC	9.89834e-14	10.9179	0.0863	1.47366	3
MSC	9.89896e-14	10.6265	0.0817548	1.43463	3
MSC	9.899e-14	10.7894	0.0842806	1.45645	3
MSC	9.89909e-14	10.74	0.0835105	1.44984	3
HSC	6.23651e-13	38.5396	2.12487	5.12882	2
HSC	6.29014e-13	38.7965	2.15329	5.16185	2
HSC	6.83133e-13	41.4014	2.45216	5.49554	2
HSC	7.83323e-13	46.4207	3.08277	6.13117	2
HSC	8.06364e-13	47.6483	3.24797	6.28505	2
HSC	8.36471e-13	49.3217	3.48012	6.49375	2
HSC	8.4615e-13	49.8807	3.55945	6.56318	2
HSC	8.69386e-13	51.2758	3.76134	6.73584	2
HSC	8.71389e-13	51.4001	3.7796	6.75118	2
HSC	8.9046e-13	52.6232	3.96162	6.90173	2
FIB	1.74745e-08	1.57001	0.011558	0.282602	1
FIB	2.19997e-08	3.2544	0.0496616	0.585447	1
FIB	2.23181e-08	3.36305	0.0530329	0.604961	1
FIB	3.00935e-08	5.73001	0.153954	1.02913	1
FIB	3.09624e-08	5.96703	0.166954	1.07148	1
FIB	3.52385e-08	7.07303	0.23458	1.26874	1
FIB	5.81542e-08	11.9118	0.665327	2.1223	1
FIB	7.57944e-08	14.9846	1.05286	2.65336	1
FIB	7.61411e-08	15.0421	1.06095	2.66318	1
FIB	7.69533e-08	15.1762	1.07996	2.68612	1
FIB	1.04125e-07	19.5266	1.78786	3.41667	1
MSC	1	-0.0799052	4.62254e-06	0.010829	3
MSC	1	-1.38671	0.00139219	0.187918	3
MSC	1	-5.45979	0.0215815	0.73918	3
MSC	1	-6.33494	0.0290546	0.857365	3

## Sheet: 4. SCUBE3
Dataset 1: Microarrays (Metanalysis) (N=70)						Dataset 2: Exon Arrays (N=15)						Dataset 3: RNA-seq (N=29)
Cell-types	p-value	Statistic	Expected	Std.dev	AssignedClass	Cell-types	p-value	Statistic	Expected	Std.dev	AssignedClass	Cell-types	p-value	Statistic	Expected	Std.dev	AssignedClass
MSC	1.6238e-07	1.92408	0.00364572	0.37593	3	MSC	0.000286861	11.0168	1.1876	2.85423	3	MSC	6.89253e-06	21.4448	2.31344	4.40079	3
MSC	1.63569e-07	2.23736	0.00492959	0.437124	3	MSC	0.00036585	1.29528	0.0164165	0.37865	3	MSC	7.54634e-06	23.996	2.89663	4.87584	3
MSC	1.64021e-07	2.35783	0.00547475	0.460653	3	MSC	0.000409179	8.05917	0.635531	2.21832	3	MSC	7.5584e-06	24.0475	2.90908	4.88527	3
MSC	1.64803e-07	29.8151	0.875408	5.66814	3	MSC	0.000442345	6.23567	0.380472	1.76105	3	MSC	7.63164e-06	24.3652	2.98644	4.94323	3
MSC	1.66049e-07	2.90681	0.00832093	0.567858	3	MSC	0.000444555	5.06187	0.250713	1.44764	3	MSC	7.82962e-06	25.2738	3.21334	5.10753	3
MSC	1.72566e-07	4.79418	0.0226342	0.936153	3	MSC	0.000445355	5.60862	0.307799	1.59521	3	MSC	7.89951e-06	38.0609	7.28742	7.12805	3
MSC	1.74352e-07	27.1625	0.726569	5.18858	3	MSC	0.000445442	5.43616	0.289162	1.54895	3	HSC	0.010631	0.308012	0.00204962	0.132836	2
MSC	1.78409e-07	25.8519	0.658146	4.94901	3	FIB	0.00852659	3.21226	0.574279	1.10581	1	HSC	0.011342	0.837319	0.0151468	0.360805	2
MSC	1.79414e-07	7.08276	0.0494017	1.38191	3	FIB	0.00882701	3.33663	0.619611	1.14507	1	HSC	0.0119219	1.27643	0.0351992	0.549306	2
MSC	1.80205e-07	25.2171	0.626221	4.83239	3	HSC	0.00890893	5.78411	0.96079	2.03569	2	HSC	0.0119496	1.29759	0.036376	0.55837	2
MSC	1.82398e-07	24.3802	0.585344	4.67807	3	FIB	0.0102238	3.89747	0.845413	1.31666	1	HSC	0.012141	1.44468	0.0450904	0.621314	2
MSC	1.84819e-07	9.30586	0.0852807	1.81366	3	HSC	0.0105331	6.96583	1.39348	2.41562	2	HSC	0.0122552	1.53292	0.0507663	0.659016	2
MSC	1.85883e-07	22.8476	0.514067	4.39389	3	HSC	0.0109257	7.24122	1.50584	2.50132	2	HSC	0.0124603	1.69264	0.0618969	0.727157	2
MSC	1.87289e-07	10.5662	0.109945	2.05773	3	MSC	0.999693	-0.287291	0.000807605	0.0841041	3	HSC	0.0125299	1.74721	0.0659523	0.750402	2
MSC	1.88531e-07	11.3082	0.125928	2.20114	3	MSC	0.999744	-1.54698	0.0234168	0.451942	3	HSC	0.0125355	1.75158	0.0662824	0.752261	2
MSC	1.88887e-07	11.5407	0.13116	2.24605	3							HSC	0.0131161	2.215	0.105995	0.948823	2
MSC	1.89105e-07	11.6882	0.134535	2.27452	3							HSC	0.0135018	2.5326	0.138571	1.08255	2
MSC	1.89175e-07	20.9746	0.433238	4.04395	3							HSC	0.0136638	2.66878	0.153873	1.13961	2
MSC	1.89245e-07	20.9266	0.431256	4.03494	3							HSC	0.0138792	2.85283	0.175829	1.21644	2
MSC	1.89266e-07	11.8006	0.137134	2.2962	3							HSC	0.0146075	3.50581	0.265531	1.48598	2
MSC	1.90008e-07	12.3547	0.150315	2.40305	3							FIB	0.432534	0.296346	0.163458	0.782031	1
MSC	1.90089e-07	20.3032	0.405946	3.91785	3							FIB	0.487522	0.493632	0.453542	1.28151	1
MSC	1.90156e-07	20.2492	0.403788	3.90769	3							FIB	0.495838	0.522761	0.508647	1.35284	1
MSC	1.9033e-07	20.1062	0.398106	3.88079	3							FIB	0.509016	0.568523	0.601598	1.46336	1
MSC	1.90964e-07	13.2037	0.171685	2.5665	3							FIB	0.648767	-0.0092119	0.000157946	0.0245287	1
MSC	1.91421e-07	13.7008	0.184854	2.66203	3							FIB	0.665155	-0.0726632	0.00982742	0.19338	1
MSC	1.9159e-07	18.8337	0.349309	3.64072	3							FIB	0.689822	-0.169314	0.0533575	0.449526	1
MSC	1.91812e-07	14.2123	0.198914	2.76022	3							FIB	0.691548	-0.176126	0.0577374	0.4675	1
MSC	1.9236e-07	15.2667	0.229523	2.96219	3							HSC	0.99088	-0.801647	0.0138837	0.345462	2
MSC	1.92418e-07	15.4454	0.234929	2.99637	3
FIB	2.58839e-07	7.43264	0.197443	1.44138	1
FIB	3.14408e-07	9.88486	0.349217	1.91396	1
FIB	3.80745e-07	12.4616	0.555012	2.40781	1
FIB	3.83023e-07	12.5448	0.562451	2.42371	1
FIB	4.05713e-07	13.3574	0.637673	2.5787	1
FIB	4.12073e-07	13.5801	0.659117	2.62113	1
FIB	4.69488e-07	15.5046	0.859164	2.98642	1
FIB	4.84018e-07	15.9698	0.911497	3.07437	1
FIB	9.41857e-07	28.3709	2.87675	5.34972	1
FIB	9.45852e-07	28.4709	2.89706	5.3674	1
FIB	1.12067e-06	32.9136	3.87173	6.13947	1
HSC	0.00022635	11.9298	0.542161	3.24685	2
HSC	0.000229934	12.2674	0.573282	3.33822	2
HSC	0.000253065	14.3598	0.785521	3.90346	2
HSC	0.000322061	19.8883	1.5068	5.38679	2
HSC	0.000336952	20.9704	1.67523	5.67507	2
HSC	0.000384973	24.2518	2.24053	6.54438	2
HSC	0.000491922	30.6851	3.58688	8.22376	2
HSC	0.999902	-4.12942	0.0649592	1.12654	2
HSC	0.999908	-5.22909	0.104163	1.42627	2
HSC	0.999914	-6.39822	0.155949	1.74471	2
MSC	1	-0.841735	0.000697732	0.164475	3
MSC	1	-2.11767	0.00441625	0.413745	3
MSC	1	-2.14979	0.00455123	0.420018	3
MSC	1	-2.44614	0.00589251	0.477899	3
MSC	1	-2.80253	0.00773459	0.547495	3
MSC	1	-4.32052	0.0183827	0.843773	3
MSC	1	-5.06805	0.0252941	0.98955	3
MSC	1	-5.78429	0.0329487	1.12913	3
MSC	1	-6.61075	0.0430367	1.29007	3
MSC	1	-7.24833	0.0517384	1.41411	3
MSC	1	-8.90449	0.0780829	1.73582	3
MSC	1	-8.92729	0.0784832	1.74024	3
MSC	1	-9.10764	0.0816863	1.77522	3
MSC	1	-9.3888	0.0868076	1.82974	3
MSC	1	-10.5333	0.109261	2.05136	3
MSC	1	-10.5544	0.1097	2.05545	3
MSC	1	-11.4444	0.12898	2.22745	3
MSC	1	-12.368	0.150639	2.40562	3
MSC	1	-24.7061	0.6011	4.73825	3

## Sheet: 5. ENG(CD105)
Dataset 1: Microarrays (Metanalysis) (N=70)						Dataset 2: Exon Arrays (N=15)						Dataset 3: RNA-seq (N=29)
Cell-types	p-value	Statistic	Expected	Std.dev	AssignedClass	Cell-types	p-value	Statistic	Expected	Std.dev	AssignedClass	Cell-types	p-value	Statistic	Expected	Std.dev	AssignedClass
HSC	2.9314e-08	13.6522	0.316354	2.45916	2	MSC	0.00123221	11.3921	1.72498	3.19292	3	HSC	2.59068e-05	0.64439	0.00243503	0.158613	2
HSC	3.48849e-08	17.5609	0.523431	3.1599	2	MSC	0.0018249	1.10299	0.0161702	0.373869	3	HSC	3.15752e-05	3.08168	0.0556906	0.75636	2
HSC	3.89332e-08	20.1309	0.687854	3.61933	2	MSC	0.00190897	1.57896	0.0331375	0.534366	3	HSC	3.22001e-05	14.7886	1.28252	3.37984	2
HSC	9.79062e-08	46.362	3.64832	8.20901	2	MSC	0.0020853	2.74235	0.0999587	0.922311	3	HSC	3.31547e-05	3.84741	0.086805	0.942707	2
HSC	1.14601e-07	52.1821	4.62181	9.19227	2	MSC	0.00217917	7.17876	0.684976	2.27773	3	HSC	3.3216e-05	3.87843	0.0882104	0.950235	2
HSC	1.16726e-07	52.9046	4.75067	9.31318	2	MSC	0.00220026	3.79735	0.191663	1.26608	3	HSC	3.35091e-05	4.02863	0.0951749	0.986661	2
HSC	1.20293e-07	54.111	4.9698	9.51448	2	MSC	0.0022303	4.19287	0.233668	1.39232	3	HSC	3.37945e-05	4.17768	0.102348	1.02277	2
HSC	1.2137e-07	54.4738	5.03667	9.57486	2	HSC	0.00336349	9.80247	2.06577	2.8548	2	HSC	3.3921e-05	4.24473	0.105659	1.03899	2
HSC	1.22558e-07	54.8736	5.11087	9.64133	2	HSC	0.00380155	11.2161	2.70456	3.1888	2	HSC	3.43361e-05	4.46922	0.117131	1.09326	2
HSC	1.47908e-07	63.3606	6.81407	11.0311	2	HSC	0.003817	11.2689	2.73009	3.20066	2	HSC	3.49705e-05	4.82771	0.136676	1.17969	2
MSC	4.48024e-07	0.218644	5.20427e-05	0.0444908	3	FIB	0.0687687	0.381918	0.0254397	0.240049	1	HSC	3.50562e-05	4.87784	0.139528	1.19176	2
MSC	4.64638e-07	1.63492	0.00290989	0.332652	3	FIB	0.0840365	0.792977	0.109671	0.495716	1	HSC	3.73465e-05	6.45402	0.244269	1.56779	2
MSC	4.79553e-07	28.7736	0.901307	5.6884	3	FIB	0.0840833	0.794171	0.110002	0.496452	1	HSC	3.74081e-05	6.50659	0.248265	1.58022	2
MSC	4.83882e-07	3.40041	0.0125877	0.691662	3	MSC	0.998489	-0.482487	0.00309419	0.163742	3	HSC	3.75106e-05	6.59596	0.255132	1.60131	2
MSC	4.87036e-07	28.0948	0.859281	5.56189	3	MSC	0.998686	-1.40865	0.0263744	0.477026	3	HSC	3.86485e-05	10.6508	0.665235	2.52632	2
MSC	4.87272e-07	3.72963	0.0151431	0.758567	3							MSC	0.000645896	0.932742	0.00763523	0.287497	3
MSC	4.88378e-07	3.83844	0.0160396	0.780677	3							MSC	0.00116553	7.74401	0.526297	2.37078	3
MSC	4.92145e-07	4.21466	0.0193379	0.857106	3							MSC	0.00231647	18.4108	2.97471	5.45155	3
MSC	4.94291e-07	4.43317	0.021395	0.901485	3							FIB	0.00239127	1.47461	0.0556152	0.502953	1
MSC	4.9457e-07	4.46183	0.0216725	0.907305	3							MSC	0.00253757	20.2176	3.58723	5.93471	3
MSC	4.95461e-07	27.2907	0.810802	5.41132	3							FIB	0.00287623	2.43288	0.151384	0.82616	1
MSC	4.96445e-07	4.65562	0.0235961	0.946656	3							FIB	0.00302585	2.7159	0.188654	0.920682	1
MSC	4.9741e-07	4.75639	0.0246286	0.967114	3							FIB	0.00349967	3.58557	0.328818	1.2076	1
MSC	5.00415e-07	5.07476	0.028036	1.03174	3							MSC	0.00380892	31.4854	8.69996	8.53849	3
MSC	5.01162e-07	5.15513	0.028931	1.04805	3							FIB	0.00440533	5.19591	0.690497	1.72007	1
MSC	5.04138e-07	5.47975	0.0326893	1.11392	3							FIB	0.00504441	6.35611	1.03329	2.06891	1
MSC	5.05479e-07	26.2661	0.751061	5.21834	3							FIB	0.998363	-0.214786	0.00117992	0.07344	1
MSC	5.06118e-07	26.1978	0.747158	5.20543	3							FIB	0.998637	-0.931192	0.0221777	0.318091	1
MSC	5.06357e-07	5.72705	0.0357064	1.16408	3							MSC	0.999709	-6.33057	0.35171	1.94251	3
MSC	5.06887e-07	5.78689	0.0364564	1.17621	3
MSC	5.11221e-07	6.28702	0.0430302	1.2776	3
MSC	5.12078e-07	25.539	0.710057	5.08068	3
MSC	5.12459e-07	6.43379	0.0450628	1.30735	3
MSC	5.22723e-07	7.73367	0.0651112	1.5705	3
MSC	5.28916e-07	23.3985	0.596017	4.67209	3
MSC	5.29353e-07	23.3352	0.592797	4.65994	3
MSC	5.30444e-07	23.1748	0.584679	4.62914	3
MSC	5.3121e-07	8.96039	0.0874053	1.81834	3
MSC	5.3657e-07	9.84489	0.105513	1.9967	3
MSC	5.38319e-07	10.1598	0.112372	2.06014	3
MSC	5.44532e-07	11.4358	0.14237	2.31669	3
MSC	5.50119e-07	12.9814	0.183453	2.6264	3
MSC	5.51971e-07	18.4184	0.369308	3.70455	3
MSC	5.54637e-07	16.063	0.280889	3.23988	3
FIB	0.0010614	2.65386	0.0684215	0.841481	1
FIB	0.00114781	3.46868	0.116887	1.09929	1
FIB	0.00115863	3.56756	0.123646	1.13055	1
FIB	0.00126164	4.47868	0.194865	1.41823	1
FIB	0.00126745	4.52846	0.199222	1.43393	1
FIB	0.00128103	4.64429	0.209543	1.47045	1
FIB	0.00131356	4.91825	0.234994	1.55678	1
FIB	0.0013442	5.17204	0.259872	1.63669	1
FIB	0.00144599	5.98748	0.348276	1.89299	1
FIB	0.999224	-0.425245	0.00175676	0.134929	1
FIB	0.999407	-2.87014	0.0800278	0.909947	1
MSC	1	-1.80648	0.00355264	0.367552	3
MSC	1	-1.94585	0.00412195	0.395901	3
MSC	1	-2.51037	0.00686057	0.510715	3
MSC	1	-2.7869	0.00845528	0.566945	3
MSC	1	-3.97746	0.0172225	0.808921	3
MSC	1	-6.52547	0.0463562	1.32592	3
MSC	1	-8.34336	0.0757819	1.69374	3
MSC	1	-10.1406	0.111947	2.05627	3
MSC	1	-10.247	0.114309	2.07769	3
MSC	1	-11.5738	0.145827	2.34439	3
MSC	1	-11.6535	0.147842	2.36039	3
MSC	1	-12.1123	0.159711	2.45239	3
MSC	1	-12.493	0.169911	2.52867	3
MSC	1	-13.0903	0.186544	2.64817	3
MSC	1	-15.5255	0.262406	3.1333	3

## Sheet: 6. THY1(CD90)
Dataset 1: Microarrays (Metanalysis) (N=70)						Dataset 2: Exon Arrays (N=15)						Dataset 3: RNA-seq (N=29)
Cell-types	p-value	Statistic	Expected	Std.dev	AssignedClass	Cell-types	p-value	Statistic	Expected	Std.dev	AssignedClass	Cell-types	p-value	Statistic	Expected	Std.dev	AssignedClass
HSC	4.04294e-10	33.6493	2.4904	5.07206	2	HSC	0.00540906	8.67059	2.27709	2.50871	2	HSC	1.34091e-07	4.62105	0.0656593	0.885481	2
HSC	4.06736e-10	33.8073	2.51385	5.09477	2	HSC	0.00579861	9.45461	2.70751	2.673	2	HSC	1.35608e-07	4.85418	0.0724514	0.929859	2
HSC	4.25447e-10	35.0228	2.69786	5.26883	2	HSC	0.00591803	9.72701	2.86577	2.72597	2	HSC	1.37347e-07	5.12948	0.0809022	0.982207	2
HSC	5.19639e-10	41.5243	3.79248	6.18225	2	MSC	0.0631322	1.1557	0.0775715	0.70512	3	HSC	1.4282e-07	6.07114	0.113333	1.16076	2
HSC	5.28328e-10	42.1908	3.9152	6.27407	2	MSC	0.0650917	1.38808	0.111903	0.843262	3	HSC	1.49761e-07	7.55636	0.175566	1.44051	2
HSC	5.61587e-10	44.9658	4.44716	6.65239	2	MSC	0.0666027	1.57535	0.144135	0.953142	3	HSC	1.50106e-07	13.8809	0.592444	2.59371	2
HSC	5.76946e-10	46.4323	4.74195	6.84961	2	MSC	0.0676319	1.70779	0.169388	1.02995	3	HSC	1.50106e-07	13.8809	0.592444	2.59371	2
HSC	5.79307e-10	46.6734	4.79134	6.88186	2	MSC	0.068559	1.8311	0.194731	1.10074	3	HSC	1.50106e-07	13.8809	0.592444	2.59371	2
HSC	5.9523e-10	48.4611	5.16541	7.11922	2	MSC	0.0706864	2.13189	0.263963	1.2701	3	HSC	1.50106e-07	13.8809	0.592444	2.59371	2
HSC	6.05041e-10	49.7753	5.44936	7.29177	2	FIB	0.445009	0.263892	0.186908	0.556722	1	HSC	1.50106e-07	13.8809	0.592444	2.59371	2
MSC	0.000385486	0.103371	4.40213e-05	0.0307245	3	FIB	0.464887	0.303681	0.247521	0.637255	1	HSC	1.50106e-07	13.8809	0.592444	2.59371	2
MSC	0.000392419	0.470236	0.000910959	0.13976	3	FIB	0.466542	0.306968	0.252907	0.643845	1	HSC	1.50106e-07	13.8809	0.592444	2.59371	2
MSC	0.000399835	0.873636	0.00314433	0.259623	3	MSC	0.951724	-0.388671	0.00877356	0.239165	3	HSC	1.50106e-07	13.8809	0.592444	2.59371	2
MSC	0.000400066	0.886414	0.00323698	0.263419	3	MSC	0.958045	-0.986996	0.0565774	0.603765	3	HSC	1.50755e-07	7.82053	0.188056	1.48999	2
MSC	0.000400456	0.907974	0.00339636	0.269824	3	MSC	0.963863	-1.52696	0.135416	0.924886	3	HSC	1.54055e-07	8.92444	0.244893	1.69575	2
MSC	0.000401056	0.941263	0.00364996	0.279712	3							FIB	1.20541e-05	6.29104	0.379926	1.39975	1
MSC	0.000406257	1.23365	0.00626977	0.366547	3							FIB	1.26271e-05	6.77035	0.440024	1.50274	1
MSC	0.000408774	1.37777	0.00782022	0.409333	3							FIB	1.32264e-05	7.28722	0.509774	1.6129	1
MSC	0.000412414	1.58961	0.0104099	0.472202	3							FIB	1.37543e-05	7.76156	0.578298	1.71309	1
MSC	0.000413189	1.63523	0.0110159	0.485737	3							FIB	1.38149e-05	7.81737	0.586646	1.72482	1
MSC	0.000419808	2.03342	0.0170341	0.603818	3							FIB	1.43308e-05	8.30835	0.662649	1.82743	1
MSC	0.000424546	2.3288	0.0223424	0.691327	3							FIB	1.44772e-05	8.45354	0.686012	1.85758	1
MSC	0.000426124	2.42935	0.0243134	0.721097	3							FIB	1.46732e-05	8.6528	0.718733	1.89879	1
MSC	0.000432808	2.86881	0.0339055	0.85109	3							MSC	0.00152876	11.2301	0.973758	3.46278	3
MSC	0.000434589	2.98997	0.0368299	0.886891	3							MSC	0.00157934	11.7569	1.06724	3.62132	3
MSC	0.000435251	3.03555	0.0379614	0.900354	3							MSC	0.00159776	11.9465	1.10196	3.67828	3
MSC	0.000437209	3.17184	0.0414466	0.940595	3							MSC	0.00161164	12.0887	1.12835	3.72094	3
MSC	0.000442523	3.55526	0.0520727	1.05368	3							MSC	0.0016672	12.6517	1.23588	3.88941	3
MSC	0.00044604	3.82154	0.060165	1.13209	3							MSC	0.00169258	12.9057	1.28601	3.96522	3
MSC	0.000447155	3.90834	0.062929	1.15762	3
MSC	0.000448859	4.04336	0.0673522	1.19732	3
MSC	0.000450464	4.1734	0.0717539	1.23552	3
MSC	0.000450515	4.17753	0.0718961	1.23674	3
MSC	0.000451559	4.26385	0.0748981	1.26208	3
MSC	0.000454487	4.51313	0.0839114	1.33519	3
MSC	0.0004545	4.51433	0.0839561	1.33554	3
MSC	0.000459553	4.97531	0.101978	1.47045	3
MSC	0.000460653	5.08193	0.106396	1.50159	3
MSC	0.000463935	5.4163	0.120857	1.59909	3
MSC	0.000464624	5.49002	0.12417	1.62056	3
MSC	0.000466024	5.64431	0.131247	1.66544	3
MSC	0.000468365	5.91774	0.144271	1.74484	3
FIB	0.467552	0.182582	0.115758	0.820675	1
FIB	0.483999	0.236124	0.193604	1.05981	1
FIB	0.486908	0.245568	0.209401	1.10188	1
FIB	0.487344	0.246985	0.211823	1.10819	1
FIB	0.488331	0.250186	0.21735	1.12243	1
FIB	0.489923	0.255349	0.226413	1.14541	1
FIB	0.493444	0.26676	0.247102	1.19614	1
FIB	0.499596	0.286677	0.285378	1.28453	1
FIB	0.503972	0.300823	0.314236	1.3472	1
FIB	0.508963	0.316943	0.348816	1.41848	1
FIB	0.511094	0.323819	0.364114	1.44884	1
MSC	0.999622	-0.290255	0.000347078	0.0862699	3
MSC	0.999624	-0.367223	0.000555555	0.109145	3
MSC	0.999625	-0.424007	0.000740648	0.126021	3
MSC	0.999627	-0.558339	0.00128429	0.165941	3
MSC	0.999628	-0.577604	0.00137444	0.171666	3
MSC	0.999636	-0.966177	0.00384574	0.287112	3
MSC	0.999636	-0.966677	0.00384972	0.287261	3
MSC	0.999636	-0.970302	0.00387865	0.288338	3
MSC	0.999643	-1.30521	0.00701827	0.387794	3
MSC	0.999645	-1.40882	0.00817671	0.41855	3
MSC	0.999646	-1.46687	0.00886445	0.43578	3
MSC	0.99965	-1.68351	0.0116761	0.500061	3
MSC	0.999656	-1.93499	0.0154249	0.57464	3
MSC	0.999658	-2.04737	0.0172687	0.607953	3
MSC	0.999662	-2.22393	0.0203756	0.660268	3
MSC	0.999668	-2.51768	0.0261136	0.747242	3
MSC	0.99968	-3.04183	0.0381185	0.902208	3

## Sheet: 7. NT5E(CD73)
Dataset 1: Microarrays (Metanalysis) (N=70)						Dataset 2: Exon Arrays (N=15)						Dataset 3: RNA-seq (N=29)
Cell-types	p-value	Statistic	Expected	Std.dev	AssignedClass	Cell-types	p-value	Statistic	Expected	Std.dev	AssignedClass	Cell-types	p-value	Statistic	Expected	Std.dev	AssignedClass
HSC	7.1554e-13	43.0384	3.27978	5.61482	2	HSC	0.000914405	10.4525	2.58384	2.52468	2	HSC	6.73237e-07	20.1892	1.51042	3.86502	2
HSC	7.30464e-13	44.1575	3.45257	5.75079	2	HSC	0.00091784	11.5193	3.13815	2.69005	2	HSC	9.18604e-07	4.06359	0.06119	0.83898	2
HSC	7.52627e-13	46.0809	3.75989	5.98261	2	HSC	0.000919925	11.3752	3.06013	2.66942	2	HSC	9.48804e-07	4.68618	0.0813763	0.966576	2
HSC	7.71129e-13	48.1638	4.10747	6.23088	2	MSC	0.00814035	0.369436	0.00377817	0.152195	3	HSC	1.00318e-06	5.95447	0.131385	1.2252	2
HSC	7.77378e-13	49.0913	4.2672	6.34048	2	MSC	0.00827222	0.467574	0.00605207	0.192567	3	HSC	1.04685e-06	7.24298	0.1944	1.48574	2
HSC	7.81e-13	49.7429	4.38122	6.4171	2	MSC	0.00900894	1.04691	0.0303402	0.429793	3	HSC	1.05376e-06	13.2373	0.649325	2.65411	2
HSC	7.82056e-13	49.9585	4.41929	6.4424	2	MSC	0.00911655	1.13733	0.0358073	0.466577	3	HSC	1.05682e-06	7.60744	0.214456	1.55896	2
HSC	7.88492e-13	53.8142	5.12776	6.88874	2	MSC	0.00974149	1.70911	0.0808615	0.696976	3	HSC	1.05796e-06	7.65149	0.216947	1.5678	2
HSC	7.88542e-13	53.779	5.12104	6.88471	2	MSC	0.0100458	2.03148	0.114243	0.82475	3	HSC	1.06706e-06	8.03367	0.23916	1.64431	2
HSC	7.89121e-13	52.7668	4.93009	6.76862	2	MSC	0.0103049	2.34656	0.152429	0.947766	3	HSC	1.08287e-06	11.8786	0.522871	2.39709	2
MSC	1.4523e-06	0.135983	4.15605e-05	0.0290631	3	MSC	0.0104857	2.60392	0.187697	1.04666	3	HSC	1.08421e-06	8.99266	0.299666	1.8351	2
MSC	1.47645e-06	0.469554	0.000495545	0.100353	3	MSC	0.0105679	2.73734	0.207425	1.09732	3	HSC	1.09043e-06	11.2179	0.466319	2.27023	2
MSC	1.48623e-06	0.606934	0.000827933	0.129712	3	FIB	0.644873	-0.0274493	0.00464276	0.0863814	1	HSC	1.09088e-06	11.1598	0.461502	2.25902	2
MSC	1.4964e-06	0.751554	0.0012695	0.160615	3	FIB	0.654873	-0.0411295	0.0104237	0.129365	1	HSC	1.09264e-06	9.91646	0.364396	2.01712	2
MSC	1.50626e-06	0.893458	0.00179416	0.190936	3	FIB	0.784508	-0.228241	0.320998	0.697437	1	MSC	0.00011299	15.0954	1.20388	3.76663	3
MSC	1.52547e-06	1.17478	0.00310187	0.251036	3							MSC	0.000135557	18.57	1.82186	4.5993	3
MSC	1.53912e-06	1.37926	0.00427564	0.29471	3							MSC	0.000149477	20.6329	2.24913	5.08372	3
MSC	1.54025e-06	1.3963	0.00438199	0.298351	3							MSC	0.000154697	21.3984	2.41912	5.26135	3
MSC	1.54216e-06	1.42532	0.00456601	0.304548	3							MSC	0.000157386	21.7919	2.5089	5.35218	3
MSC	1.54233e-06	1.42798	0.00458307	0.305116	3							MSC	0.000172731	24.0368	3.05244	5.86388	3
MSC	1.55577e-06	1.63431	0.0060032	0.349174	3							FIB	0.000375843	0.694171	0.00810217	0.203581	1
MSC	1.55729e-06	1.65788	0.00617755	0.354205	3							FIB	0.000425578	1.34709	0.0305114	0.394705	1
MSC	1.55802e-06	1.66915	0.00626183	0.356611	3							FIB	0.00056711	3.0422	0.155613	0.886838	1
MSC	1.56135e-06	1.72128	0.0066591	0.367741	3							FIB	0.00058132	3.20334	0.172534	0.933161	1
MSC	1.56504e-06	1.77907	0.00711372	0.380077	3							FIB	0.000701477	4.53054	0.345119	1.31038	1
MSC	1.5681e-06	1.82749	0.00750625	0.390413	3							FIB	0.000828062	5.90887	0.587053	1.6917	1
MSC	1.56965e-06	1.85206	0.00770946	0.395658	3							FIB	0.000838034	6.01876	0.609091	1.72154	1
MSC	1.5793e-06	2.00659	0.00904963	0.428637	3							FIB	0.000848808	6.13794	0.633452	1.75381	1
MSC	1.58627e-06	2.11973	0.0100989	0.452776	3							HSC	0.999999	-0.150963	8.44507e-05	0.0312603	2
MSC	1.61723e-06	2.64257	0.0156951	0.564271	3
MSC	1.63027e-06	2.87361	0.0185595	0.613503	3
MSC	1.64172e-06	3.08301	0.021363	0.658101	3
MSC	1.67025e-06	3.63569	0.0297089	0.775699	3
MSC	1.67034e-06	3.63732	0.0297356	0.776046	3
MSC	1.67099e-06	3.65057	0.0299526	0.778862	3
MSC	1.67202e-06	3.67154	0.0302977	0.783321	3
MSC	1.67286e-06	3.6888	0.0305831	0.786989	3
MSC	1.67773e-06	3.78918	0.0322703	0.808325	3
MSC	1.67913e-06	3.81854	0.0327723	0.814565	3
MSC	1.68516e-06	3.9462	0.0350002	0.841687	3
MSC	1.68686e-06	3.98261	0.0356491	0.849422	3
MSC	1.70064e-06	4.28875	0.0413402	0.91441	3
MSC	1.70132e-06	4.30426	0.0416398	0.917701	3
MSC	1.70762e-06	4.45135	0.0445344	0.948902	3
MSC	1.70952e-06	4.49654	0.0454432	0.958484	3
MSC	1.71253e-06	4.56907	0.046921	0.97386	3
MSC	1.71746e-06	4.69075	0.0494535	0.999647	3
MSC	1.73128e-06	5.05113	0.0573442	1.07595	3
MSC	1.73869e-06	5.25901	0.0621614	1.11991	3
MSC	1.73912e-06	5.27156	0.0624585	1.12257	3
MSC	1.75199e-06	5.66621	0.0721602	1.20592	3
MSC	1.75242e-06	5.68011	0.0725147	1.20885	3
MSC	1.75384e-06	5.72704	0.073718	1.21876	3
MSC	1.75513e-06	5.77027	0.074835	1.22787	3
MSC	1.76032e-06	5.95059	0.0795852	1.26589	3
FIB	0.140403	0.140829	0.00295157	0.127841	1
FIB	0.14095	0.155856	0.00361506	0.14148	1
FIB	0.147242	0.326477	0.0158626	0.296293	1
FIB	0.896065	-0.943545	0.132494	0.854376	1
FIB	0.896438	-0.955624	0.135908	0.865256	1
FIB	0.897807	-1.00015	0.148868	0.905345	1
FIB	0.898901	-1.03599	0.159728	0.937588	1
FIB	0.901221	-1.11269	0.184254	1.00652	1
FIB	0.903525	-1.18981	0.210682	1.07573	1
FIB	0.904469	-1.22172	0.222133	1.10433	1
FIB	0.90832	-1.35367	0.272708	1.2224	1
MSC	0.999999	-0.0403897	3.66652e-06	0.00863236	3
MSC	0.999999	-0.484739	0.000528114	0.103598	3
MSC	0.999999	-0.825652	0.00153217	0.176448	3
MSC	0.999999	-1.20233	0.00324906	0.256921	3
